# Supplementary material for: MicroRNA-19b-3p regulates nasopharyngeal carcinoma radiosensitivity by targeting TNFAIP3/NF-κB axis
Source: J Exp Clin Cancer Res. 2016 Dec 5;35:188. doi: 10.1186/s13046-016-0465-1 (PMC5139034; doi:10.1186/s13046-016-0465-1)
Supplement: Additional file 1: — Sample ID. (XLSX 11 kb) [file 13046_2016_465_MOESM1_ESM.xlsx]

## Sheet: Sheet1
sample ID
TCGA-CN-6017
TCGA-F7-8489
TCGA-CQ-6229
TCGA-D6-8569
TCGA-CN-5373
TCGA-D6-6516
TCGA-CV-7432
TCGA-D6-8568
TCGA-CQ-7069
TCGA-F7-7848
TCGA-CN-6010
TCGA-BA-5152
TCGA-CR-6471
TCGA-P3-A6T4
TCGA-CQ-6218
TCGA-CQ-5329
TCGA-DQ-5624
TCGA-CV-7435
TCGA-CN-6016
TCGA-CN-6012
TCGA-CN-5360
TCGA-DQ-5630
TCGA-CQ-6223
TCGA-CQ-5323
TCGA-CN-4740
TCGA-CQ-7064
TCGA-CR-7382
TCGA-CN-6994
TCGA-CQ-6222
TCGA-CQ-5334
TCGA-BB-4227
TCGA-CN-4733
TCGA-HD-8314
TCGA-CQ-6224
TCGA-CN-6011
TCGA-CV-7235
TCGA-HD-8224
TCGA-CQ-5330
TCGA-CV-5973
TCGA-CV-5430
TCGA-CN-4737
TCGA-WA-A7GZ
TCGA-CQ-A4CB
TCGA-CV-A6JN
TCGA-CQ-7065
TCGA-CN-4725
TCGA-P3-A5QE
TCGA-P3-A6T2
TCGA-HD-8635
TCGA-CN-4722
TCGA-MT-A67F
TCGA-CV-A6JE
TCGA-CQ-A4C6
TCGA-QK-A6IG
TCGA-CV-A6K2
TCGA-CQ-A4CE
TCGA-MT-A67A
TCGA-CQ-7068
TCGA-CV-7413
TCGA-IQ-A61L
TCGA-QK-A64Z
TCGA-BA-A6DL
TCGA-UF-A7JH
TCGA-D6-6823
TCGA-BA-A4IF
TCGA-CN-5356
TCGA-CV-5979
TCGA-UF-A71B
TCGA-UF-A719
TCGA-CV-A464
TCGA-BB-4224
TCGA-QK-A6II
TCGA-BB-7863
TCGA-UF-A71D
TCGA-H7-A6C5
TCGA-CN-4723
TCGA-CN-5355
TCGA-CN-4741
TCGA-UF-A7J9
TCGA-CV-5977
TCGA-CV-A461
TCGA-D6-A6EK
TCGA-CQ-7071
TCGA-CQ-5331
TCGA-UF-A7JA
TCGA-CV-A45Q
TCGA-CV-7252
TCGA-QK-A6IH
TCGA-CN-4728
TCGA-CN-5365
TCGA-CN-A497
TCGA-HD-7754
TCGA-CX-7086
TCGA-CX-7219
TCGA-CQ-5324
TCGA-BB-7864
TCGA-BA-A6DG
TCGA-BA-A6DD
TCGA-CN-5366
TCGA-T2-A6WZ
TCGA-IQ-A61G
TCGA-CQ-5327
TCGA-BA-4077
TCGA-CN-4730
TCGA-UF-A7JF
TCGA-CN-4726
TCGA-CV-A6JO
TCGA-CV-5436
TCGA-CN-6018
TCGA-P3-A5QA
TCGA-KU-A6H8
TCGA-D6-6827
TCGA-CQ-6221
TCGA-CN-5370
TCGA-CQ-5333
TCGA-DQ-7588
TCGA-CQ-7072
TCGA-HD-A634
TCGA-CN-4742
TCGA-CN-A49B
TCGA-UF-A7JD
TCGA-CQ-A4CD
TCGA-UF-A71E
TCGA-BA-A4IH
TCGA-DQ-7590
TCGA-DQ-7596
TCGA-DQ-7589
TCGA-BA-A4IG
TCGA-HL-7533
TCGA-MT-A7BN
TCGA-CN-4735
TCGA-BB-7870
TCGA-CN-A642
TCGA-CN-5363
TCGA-DQ-7591
TCGA-CQ-5326
TCGA-CN-4731
