# Supplementary material for: MicroRNA-19b-3p regulates nasopharyngeal carcinoma radiosensitivity by targeting TNFAIP3/NF-κB axis
Source: J Exp Clin Cancer Res. 2016 Dec 5;35:188. doi: 10.1186/s13046-016-0465-1 (PMC5139034; doi:10.1186/s13046-016-0465-1)
Supplement: Additional file 3: — Sample ID. (XLSX 26 kb) [file 13046_2016_465_MOESM3_ESM.xlsx]

## Sheet: Sheet1
sample	hsa-mir-19b-2	TNFAIP3
TCGA-BA-4077-01	7.2213	11.078
TCGA-CN-5373-01	5.0724	12.3224
TCGA-CN-5367-01	7.2511	10.6169
TCGA-CN-4740-01	6.0397	11.9318
TCGA-CN-4722-01	6.9587	9.7767
TCGA-CN-4727-01	7.389	10.7996
TCGA-CN-5359-01	6.9162	11.5636
TCGA-BA-4074-01	6.0634	10.2264
TCGA-CN-5369-01	7.2776	11.1583
TCGA-CN-4723-01	6.6353	12.6648
TCGA-CN-4725-01	7.0515	10.6478
TCGA-CN-4730-01	8.5735	10.3802
TCGA-CN-4737-01	6.7191	10.0409
TCGA-CN-5374-01	7.6763	10.2477
TCGA-BB-4223-01	7.463	11.6013
TCGA-CN-4731-01	6.8602	11.3324
TCGA-BB-4228-01	7.5919	11.0361
TCGA-CN-5361-01	6.0754	10.3752
TCGA-CN-4735-01	8.7699	12.0943
TCGA-CN-5365-01	6.7399	11.9103
TCGA-CN-4741-01	6.8078	9.9863
TCGA-CN-5364-01	7.406	12.612
TCGA-CN-4728-01	6.9626	11.4585
TCGA-CN-4736-01	6.6117	11.0155
TCGA-CN-5356-01	6.741	11.4332
TCGA-CN-4726-01	6.976	10.8387
TCGA-BA-5151-01	6.8653	11.1012
TCGA-BA-4076-01	6.5651	12.2087
TCGA-BB-4225-01	7.9857	11.7407
TCGA-BA-5153-01	6.9262	13.0796
TCGA-BB-4224-01	8.5321	9.5303
TCGA-CN-4729-01	7.9855	11.288
TCGA-CN-5355-01	7.183	12.4511
TCGA-CN-5366-01	6.7176	11.154
TCGA-CN-5363-01	6.9099	11.0148
TCGA-CN-5360-01	6.4228	11.2744
TCGA-BA-4078-01	7.0365	12.027
TCGA-CV-5440-01	7.4588	10.5423
TCGA-UF-A7JS-01	8.2822	9.6289
TCGA-CQ-5329-01	6.4342	10.6242
TCGA-QK-A6IJ-01	8.5895	9.24
TCGA-CR-6482-01	6.3356	10.4928
TCGA-HD-7229-01	6.4667	12.4774
TCGA-CN-6024-01	6.2917	11.5066
TCGA-4P-AA8J-01	6.4732	9.81
TCGA-IQ-A6SH-01	6.4513	10.4654
TCGA-P3-A6T0-01	6.9271	11.763
TCGA-CV-6952-01	6.223	11.8667
TCGA-UF-A71E-01	7.8791	10.4944
TCGA-MT-A67D-01	8.7527	12.4623
TCGA-CQ-7072-01	8.0724	10.3284
TCGA-D6-6516-01	5.6952	9.4363
TCGA-H7-A6C4-01	8.1577	11.9921
TCGA-BA-A6DG-01	8.0166	12.0167
TCGA-CR-6493-01	7.3691	11.9946
TCGA-CV-5976-01	7.0036	10.7913
TCGA-CQ-A4C7-01	7.8678	12.444
TCGA-CN-6998-01	6.759	11.5595
TCGA-RS-A6TO-01	6.9749	10.6733
TCGA-CV-7440-01	6.6384	12.9465
TCGA-QK-A8Z7-01	8.1219	8.9113
TCGA-D6-6517-01	6.8708	11.8475
TCGA-BA-A6DL-01	9.2282	10.1364
TCGA-IQ-A61G-01	9.6205	12.8514
TCGA-CR-6467-01	6.439	11.6546
TCGA-DQ-7588-01	9.0131	11.3751
TCGA-CV-7102-01	6.7773	10.1773
TCGA-CN-A498-01	7.7678	12.0575
TCGA-CV-7236-01	5.8563	12.4483
TCGA-IQ-A61E-01	8.4693	12.3135
TCGA-CV-7437-01	6.5336	8.373
TCGA-QK-A6IF-01	8.5275	12.4307
TCGA-CV-A45P-01	9.4232	10.6089
TCGA-CX-7086-01	8.1945	11.6393
TCGA-BB-4217-01	7.6	10.9681
TCGA-CV-7433-01	5.7324	12.0995
TCGA-HD-A6HZ-01	6.8526	11.7327
TCGA-CV-7252-01	6.4868	11.3149
TCGA-UF-A7JF-01	7.7214	11.3578
TCGA-CV-7416-01	7.1093	11.9725
TCGA-CN-6012-01	6.0365	10.5485
TCGA-CN-A49A-01	7.7319	11.0995
TCGA-CV-7242-01	5.9731	11.6518
TCGA-H7-A76A-01	7.0873	11.4784
TCGA-CV-7104-01	5.4	11.9798
TCGA-CV-7097-01	7.1314	12.5286
TCGA-BB-7866-01	8.6511	11.2668
TCGA-CV-7099-01	6.437	10.9774
TCGA-CV-A6K0-01	8.0123	11.1179
TCGA-IQ-A61H-01	8.1007	9.9602
TCGA-C9-A47Z-01	8.4585	12.0763
TCGA-MZ-A7D7-01	8.362	10.3798
TCGA-CV-7418-01	8.212	10.761
TCGA-IQ-A61O-01	7.531	11.5604
TCGA-CN-6023-01	6.2885	10.4486
TCGA-CR-7380-01	6.6183	10.3171
TCGA-CV-5966-01	7.3047	10.8043
TCGA-P3-A5Q6-01	6.8056	10.3422
TCGA-CR-7390-01	7.1562	12.3801
TCGA-MT-A67F-01	8.0902	13.2254
TCGA-CV-A45T-01	8.1331	10.6903
TCGA-CV-6933-01	5.9603	11.8274
TCGA-CV-7255-01	6.3478	11.2287
TCGA-CV-A45V-01	7.6423	11.2224
TCGA-CN-6017-01	5.9846	11.9846
TCGA-CR-7395-01	6.2844	10.4626
TCGA-CV-A6JU-01	8.2579	8.4568
TCGA-QK-A652-01	8.559	10.6573
TCGA-F7-A50I-01	8.1278	12.628
TCGA-CN-A6V7-01	7.2181	9.4647
TCGA-BA-A6DE-01	9.1352	10.8988
TCGA-IQ-7630-01	8.3756	11.8205
TCGA-CV-7422-01	7.2555	14.2203
TCGA-QK-A6V9-01	8.0502	11.1561
TCGA-CN-6021-01	6.4491	11.0341
TCGA-CV-A6JZ-01	7.8651	9.8299
TCGA-CV-A45Y-01	7.1995	10.6426
TCGA-BB-8596-01	5.5636	11.3989
TCGA-CV-5979-01	6.9385	12.106
TCGA-CQ-A4CG-01	7.9902	14.4616
TCGA-CR-6472-01	6.0162	10.1014
TCGA-CV-A45X-01	8.7853	11.105
TCGA-BB-7871-01	6.2092	10.8162
TCGA-P3-A6T6-01	8.5669	8.4586
TCGA-QK-A6IG-01	8.4004	11.3842
TCGA-BA-5149-01	7.6622	12.5202
TCGA-CR-6480-01	6.2636	9.5508
TCGA-D6-6827-01	8.1197	11.9299
TCGA-CV-A461-01	6.8443	10.6041
TCGA-CV-A468-01	7.6121	11.0559
TCGA-CR-7377-01	6.2723	10.5994
TCGA-BA-6871-01	7.0266	11.1424
TCGA-CV-7183-01	6.7985	8.95
TCGA-CV-6934-01	5.5689	11.9453
TCGA-BB-7872-01	7.3359	11.8695
TCGA-CV-5431-01	6.4964	13.1803
TCGA-D6-6823-01	7.6496	11.6057
TCGA-BA-6873-01	6.4847	11.2408
TCGA-H7-8501-01	6.7696	12.4109
TCGA-CR-7367-01	7.1554	11.4548
TCGA-HD-8224-01	5.2924	10.1282
TCGA-CV-A463-01	7.7321	9.738
TCGA-TN-A7HI-01	8.9397	8.8131
TCGA-BA-A6D8-01	7.4031	8.335
TCGA-UF-A719-01	8.5236	11.9839
TCGA-HD-8635-01	5.4823	11.1252
TCGA-D6-A6EQ-01	7.9343	9.8213
TCGA-CQ-A4CB-01	8.0118	12.8274
TCGA-CV-7180-01	7.3405	9.8825
TCGA-D6-A6EM-01	8.0593	10.0613
TCGA-CV-7238-01	6.3336	10.7133
TCGA-BB-7863-01	7.0429	10.2021
TCGA-MZ-A5BI-01	7.859	12.6168
TCGA-CR-7368-01	5.8048	11.0454
TCGA-BA-A6DJ-01	8.5687	13.1753
TCGA-CQ-6222-01	6.1431	9.6277
TCGA-IQ-7632-01	7.8889	11.5953
TCGA-CN-5370-01	6.8215	12.6625
TCGA-CV-7429-01	6.051	10.3546
TCGA-CR-5243-01	6.1273	11.4614
TCGA-CQ-6227-01	4.2979	11.5372
TCGA-CV-A45U-01	8.0627	10.9908
TCGA-CV-6940-01	6.7074	10.3787
TCGA-DQ-5631-01	5.9794	10.4187
TCGA-QK-AA3J-01	7.4538	11.2005
TCGA-MT-A51W-01	8.5049	12.2091
TCGA-CV-A460-01	7.0185	12.399
TCGA-IQ-A61J-01	6.2463	10.5401
TCGA-CV-7261-01	6.6573	11.1772
TCGA-CV-6436-01	7.3551	9.2895
TCGA-HD-A4C1-01	8.2466	11.5619
TCGA-CN-A6V3-01	7.4226	12.0697
TCGA-RS-A6TP-01	7.6752	10.1262
TCGA-P3-A6T8-01	7.2508	10.9064
TCGA-CV-7245-01	6.5531	11.6671
TCGA-CV-7406-01	6.3753	10.7825
TCGA-CQ-A4CD-01	8.3533	12.4319
TCGA-CV-7427-01	7.5954	11.5424
TCGA-CN-A6V6-01	7.8325	11.0991
TCGA-CQ-A4C6-01	7.7242	11.5708
TCGA-CN-6013-01	6.2025	11.5489
TCGA-DQ-7596-01	6.8677	10.7451
TCGA-CV-7434-01	6.5635	12.1151
TCGA-C9-A480-01	8.3742	11.0255
TCGA-DQ-7589-01	6.815	10.2629
TCGA-HD-7754-01	7.1441	10.2904
TCGA-HD-7832-01	6.4401	10.6012
TCGA-CV-6960-01	7.5927	12.0132
TCGA-CV-7178-01	6.8274	11.6552
TCGA-UF-A7JK-01	6.4627	10.1491
TCGA-CN-6994-01	5.2433	10.4331
TCGA-P3-A6T4-01	6.1408	12.3126
TCGA-F7-8489-01	6.0121	12.2741
TCGA-CV-6954-01	6.4942	10.6563
TCGA-CV-5432-01	6.7788	9.5475
TCGA-CN-6996-01	6.6348	10.6305
TCGA-CR-6481-01	5.5587	11.0965
TCGA-CR-7365-01	6.8368	10.9564
TCGA-DQ-7593-01	6.8405	11.9989
TCGA-P3-A5QF-01	8.3095	9.9215
TCGA-UP-A6WW-01	7.6806	10.4001
TCGA-P3-A5QA-01	8.5349	13.5961
TCGA-P3-A6SX-01	7.1807	10.6202
TCGA-CR-7389-01	6.0666	11.2346
TCGA-BA-5152-01	6.1817	10.8034
TCGA-CQ-5331-01	6.7048	10.7795
TCGA-CR-7369-01	6.0893	11.0361
TCGA-CV-7090-01	6.4838	10.5994
TCGA-CR-7402-01	6.0336	12.7003
TCGA-UF-A71A-06	7.8369	9.6455
TCGA-CV-A6JN-01	8.2715	10.0339
TCGA-CV-6945-01	6.2021	10.6
TCGA-CQ-6223-01	5.5465	11.2816
TCGA-CV-6942-01	6.723	10.7967
TCGA-CR-5248-01	7.2799	10.7879
TCGA-CR-6492-01	7.7629	10.5783
TCGA-KU-A6H7-06	8.3512	10.583
TCGA-CQ-5330-01	5.7344	10.3549
TCGA-F7-7848-01	6.1627	12.007
TCGA-CR-7372-01	6.1045	10.6247
TCGA-CN-6010-01	5.8448	9.8932
TCGA-CV-7407-01	7.9133	10.1214
TCGA-CV-A45Z-01	8.0163	9.9539
TCGA-BB-7870-01	8.3715	11.4311
TCGA-BA-5557-01	6.6546	13.4573
TCGA-KU-A66T-01	7.6642	10.5917
TCGA-UF-A71B-01	7.8085	11.5723
TCGA-CV-7103-01	5.643	9.4657
TCGA-DQ-5625-01	5.7552	11.811
TCGA-CR-6477-01	5.9019	11.0077
TCGA-P3-A6T2-01	7.7615	12.0587
TCGA-CQ-7069-01	5.3738	12.1604
TCGA-CN-4742-01	6.7159	11.6688
TCGA-CV-7100-01	6.2709	9.9031
TCGA-CV-5436-01	6.8127	11.86
TCGA-KU-A6H7-01	8.0128	10.7264
TCGA-F7-A620-01	8.3264	11.7836
TCGA-CX-7085-01	6.163	12.104
TCGA-CN-A49C-01	7.4539	10.0435
TCGA-TN-A7HJ-01	7.5902	10.1042
TCGA-CQ-6221-01	6.7968	10.1235
TCGA-CV-7568-01	6.2374	9.942
TCGA-CN-6019-01	6.6785	11.9649
TCGA-F7-A622-01	8.366	11.129
TCGA-CQ-5333-01	6.9025	9.8495
TCGA-CN-6022-01	6.0542	11.1913
TCGA-CV-7428-01	5.5459	11.8149
TCGA-QK-A8ZA-01	8.1269	10.0162
TCGA-CQ-5323-01	6.2805	10.7854
TCGA-CR-6484-01	6.1807	11.3213
TCGA-CR-6473-01	7.6729	11.0532
TCGA-CR-7371-01	6.3051	11.4278
TCGA-CR-5249-01	6.3267	11.6909
TCGA-CV-5977-01	6.9994	10.9152
TCGA-CV-7253-01	6.7788	10.2291
TCGA-F7-A50J-01	8.7042	11.6124
TCGA-MT-A67A-01	7.7074	8.8895
TCGA-UF-A7JT-01	7.0876	10.9662
TCGA-CV-5973-01	6.4098	11.9071
TCGA-CR-6488-01	7.0528	10.4617
TCGA-CV-5434-01	6.4027	10.3717
TCGA-CQ-6220-01	6.6219	10.6361
TCGA-BA-A4IF-01	8.6703	8.751
TCGA-BA-A4IH-01	8.7676	13.1631
TCGA-IQ-A61I-01	8.6013	10.5627
TCGA-CV-5444-01	6.2577	10.2533
TCGA-CV-5443-01	6.786	11.1067
TCGA-CV-6943-01	5.2362	11.3126
TCGA-D6-8569-01	6.1988	11.2282
TCGA-HL-7533-01	6.901	9.7025
TCGA-UF-A7JA-01	7.2507	11.1166
TCGA-CV-A45W-01	7.6723	10.78
TCGA-CV-7411-01	6.9863	11.1732
TCGA-CV-6950-01	5.435	11.7477
TCGA-CR-7392-01	6.0785	10.833
TCGA-DQ-5624-01	5.6778	12.3519
TCGA-CQ-7065-01	7.1171	8.6524
TCGA-CV-5970-01	5.682	11.4159
TCGA-CR-7388-01	6.443	11.2233
TCGA-CV-7250-01	6.1857	11.1031
TCGA-CR-7379-01	6.4862	11.2402
TCGA-UF-A7JV-01	7.9143	12.7741
TCGA-D6-A4ZB-01	7.8477	11.6816
TCGA-DQ-5629-01	6.9487	11.491
TCGA-CR-7383-01	5.6808	10.1185
TCGA-CV-5442-01	7.7547	8.8253
TCGA-CV-7435-01	4.3044	11.6748
TCGA-CN-A49B-01	7.8171	11.4209
TCGA-BA-5555-01	7.1495	10.2124
TCGA-CR-7404-01	5.8705	10.8608
TCGA-DQ-7591-01	8.9919	12.6022
TCGA-CR-7373-01	6.6807	11.5326
TCGA-CV-A6JM-01	8.2537	9.2122
TCGA-CR-7399-01	6.4979	11.4093
TCGA-KU-A66S-01	8.3462	9.5313
TCGA-BA-6869-01	6.3097	12.6402
TCGA-F7-A61W-01	8.2418	10.5195
TCGA-CR-6478-01	6.3833	12.1203
TCGA-CR-6471-01	5.6927	10.5233
TCGA-BB-7862-01	7.6814	11.9706
TCGA-F7-A61V-01	9.3648	9.4961
TCGA-D6-A6EK-01	7.8229	9.1811
TCGA-CV-6441-01	7.1507	9.2648
TCGA-CV-7243-01	6.722	10.4381
TCGA-CQ-A4CH-01	8.8153	11.3535
TCGA-BB-A6UO-01	6.9645	11.2394
TCGA-CV-A6JY-01	7.3692	9.4331
TCGA-P3-A6T5-01	6.8359	10.3292
TCGA-BA-A6DD-01	7.4145	9.6505
TCGA-CQ-7067-01	5.9423	10.3526
TCGA-CN-A642-01	9.5727	9.104
TCGA-BA-A4IG-01	9.1155	10.4647
TCGA-CV-7414-01	7.4213	9.4296
TCGA-CR-7394-01	5.9648	11.2252
TCGA-CN-A6UY-01	7.6091	11.9346
TCGA-CV-5978-01	5.9864	10.2136
TCGA-CV-A6JD-01	7.5076	11.9554
TCGA-CR-7382-01	5.3171	12.2551
TCGA-CV-7235-01	6.1943	12.5722
TCGA-CV-7425-01	7.4861	10.6268
TCGA-CR-7370-01	6.0852	10.3828
TCGA-D6-6824-01	5.7096	10.6123
TCGA-MT-A51X-01	8.4299	10.044
TCGA-F7-A623-01	7.8975	9.6428
TCGA-CQ-A4CA-01	8.1394	10.0708
TCGA-UF-A71A-01	8.1706	9.4569
TCGA-CN-6988-01	5.8654	11.3078
TCGA-BA-A4II-01	7.9608	11.0584
TCGA-KU-A6H8-01	7.2765	9.9213
TCGA-CN-6989-01	4.7035	11.3056
TCGA-HD-7753-01	7.4865	11.7618
TCGA-CV-A45R-01	6.9621	10.3805
TCGA-CV-6955-01	6.9024	10.1225
TCGA-BA-6870-01	6.8171	11.1309
TCGA-CV-A45Q-01	8.3633	8.2679
TCGA-BA-6872-01	6.116	12.125
TCGA-CN-A63U-01	9.5658	10.6778
TCGA-P3-A5Q5-01	8.3281	9.7985
TCGA-D6-6826-01	5.2674	12.54
TCGA-T3-A92N-01	7.9883	11.1044
TCGA-CQ-6228-01	6.8285	11.1897
TCGA-QK-A8Z9-01	6.3047	10.479
TCGA-D6-A6EP-01	7.2853	8.0108
TCGA-UF-A7J9-01	7.2321	11.0425
TCGA-CN-4739-01	6.383	11.6068
TCGA-CV-A6K2-01	7.5177	11.0646
TCGA-CV-6948-01	7.6475	9.6265
TCGA-CV-6953-01	6.907	8.9493
TCGA-H7-8502-01	6.2045	12.6011
TCGA-F7-A50G-01	7.9002	10.2842
TCGA-CV-7423-01	7.1298	11.4529
TCGA-CV-7413-01	6.7707	10.7307
TCGA-HD-8314-01	5.4616	10.1013
TCGA-DQ-5630-01	4.9582	11.1563
TCGA-H7-7774-01	7.046	9.7181
TCGA-P3-A5QE-01	8.3549	13.1096
TCGA-CQ-6218-01	6.3811	11.6133
TCGA-DQ-7594-01	6.6068	10.8951
TCGA-CR-7385-01	6.7154	11.3108
TCGA-CR-6491-01	6.8698	11.5349
TCGA-UF-A71D-01	8.8167	10.7371
TCGA-T2-A6WX-01	7.5034	10.3554
TCGA-CV-7089-01	6.6412	10.3709
TCGA-D6-8568-01	6.3789	13.6095
TCGA-CV-6951-01	6.3657	10.4319
TCGA-P3-A6T7-01	6.8618	12.051
TCGA-CN-5358-01	6.5237	11.7424
TCGA-UF-A7JC-01	7.2567	12.011
TCGA-CV-5441-01	7.4274	10.527
TCGA-P3-A6T3-01	8.0264	12.623
TCGA-QK-A6VB-01	8.0704	7.6345
TCGA-F7-A61S-01	7.644	11.2224
TCGA-T2-A6WZ-01	8.0196	8.9541
TCGA-TN-A7HL-01	7.3152	10.8303
TCGA-CV-A6JE-01	8.1033	10.0951
TCGA-CQ-6225-01	7.3436	8.9045
TCGA-CX-7219-01	6.8126	12.438
TCGA-CR-6487-01	6.4781	11.9853
TCGA-CQ-5332-01	6.3487	11.7214
TCGA-CV-5971-01	6.3473	10.1015
TCGA-MT-A7BN-01	7.4998	9.1261
TCGA-CR-7374-01	7.9493	10.4557
TCGA-DQ-7595-01	6.7032	10.3856
TCGA-CN-4738-01	6.4342	12.57
TCGA-D6-6515-01	5.8429	10.7846
TCGA-DQ-7590-01	7.639	11.0744
TCGA-BB-A5HY-01	7.9234	12.5611
TCGA-CV-7177-01	5.2584	9.9865
TCGA-CN-6995-01	6.1646	10.0148
TCGA-CN-A63T-01	8.3471	10.3633
TCGA-CV-7438-01	6.0741	11.3509
TCGA-BB-4227-01	5.3664	10.5175
TCGA-CV-7091-01	6.4733	10.3064
TCGA-CN-4733-01	5.17	12.5881
TCGA-CR-7398-01	8.2557	10.5452
TCGA-BA-A6DA-01	7.2751	12.3541
TCGA-CV-7421-01	6.8735	10.7289
TCGA-D6-A6EN-01	8.3739	10.9029
TCGA-CQ-A4CE-01	8.0343	10.8345
TCGA-HD-7831-01	5.0669	11.577
TCGA-CN-6020-01	6.2967	11.5078
TCGA-CQ-7071-01	8.44	11.6717
TCGA-HD-A6I0-01	7.76	9.8456
TCGA-QK-A6II-01	8.354	12.3458
TCGA-CV-7409-01	7.618	9.4234
TCGA-CV-7101-01	6.8533	10.5185
TCGA-CV-6003-01	6.9324	12.0371
TCGA-CR-5250-01	6.695	10.8344
TCGA-CV-7254-01	6.7259	10.7219
TCGA-BA-7269-01	5.4436	8.0634
TCGA-HD-8634-01	7.0188	10.4312
TCGA-CV-A6JO-01	7.3845	12.1259
TCGA-CR-7393-01	6.3712	11.9626
TCGA-CV-6941-01	6.2452	11.3726
TCGA-BB-8601-01	6.4615	9.8253
TCGA-CV-7446-01	6.6891	12.3793
TCGA-CN-6018-01	6.813	13.3434
TCGA-CR-5247-01	6.7772	10.8273
TCGA-CQ-5324-01	7.0745	10.6704
TCGA-T2-A6X2-01	6.9644	9.9757
TCGA-QK-A8Z8-01	7.161	9.6021
TCGA-DQ-7592-01	8.631	10.9335
TCGA-CV-A6K1-01	8.0963	8.7445
TCGA-CR-6474-01	6.3455	12.4765
TCGA-QK-A64Z-01	7.9206	10.3845
TCGA-QK-A6IH-01	7.5228	10.0295
TCGA-CV-6936-01	6.8114	10.0857
TCGA-CQ-A4C9-01	7.8942	10.1707
TCGA-CV-A464-01	6.7366	10.0675
TCGA-UF-A7JJ-01	6.7498	11.9987
TCGA-BA-A6DB-01	7.3759	10.4144
TCGA-CV-7247-01	6.1759	10.2474
TCGA-CV-6433-01	6.7071	11.6277
TCGA-BB-A5HU-01	7.8602	12.3838
TCGA-CV-6938-01	6.4197	10.0014
TCGA-CQ-5326-01	6.7359	13.2452
TCGA-CV-A45O-01	8.3108	11.8007
TCGA-CR-7376-01	5.5029	13.012
TCGA-CQ-5334-01	6.139	10.4508
TCGA-D6-6825-01	5.0911	11.6876
TCGA-BA-5558-01	6.2653	11.2758
TCGA-BA-6868-01	6.011	13.372
TCGA-CR-7397-01	5.7407	11.014
TCGA-CN-6997-01	6.8283	10.8118
TCGA-UF-A7JD-01	7.3986	12.9087
TCGA-BA-5556-01	6.8052	10.9407
TCGA-CV-6962-01	7.4139	8.7921
TCGA-CQ-A4CI-01	9.2766	10.7416
TCGA-CR-6470-01	6.4606	12.1267
TCGA-CV-7095-01	6.6928	12.1289
TCGA-BB-A5HZ-01	8.9373	10.7964
TCGA-CQ-6224-01	5.2719	10.5121
TCGA-CQ-7063-01	5.701	10.9486
TCGA-CV-7263-01	6.2884	9.9115
TCGA-CN-A63W-01	8.5359	11.6569
TCGA-UF-A7JO-01	6.6507	10.9724
TCGA-CV-6939-01	6.4754	12.278
TCGA-CV-6961-01	6.7387	12.5356
TCGA-P3-A6SW-01	8.1237	9.2121
TCGA-CV-7410-01	7.5218	11.393
TCGA-D6-A6ES-01	6.8381	9.3732
TCGA-QK-A8ZB-01	6.775	12.5752
TCGA-UF-A7JH-01	6.8648	10.7587
TCGA-D6-A74Q-01	7.289	12.6295
TCGA-F7-A624-01	8.999	9.6266
TCGA-UF-A718-01	6.3096	11.5964
TCGA-WA-A7H4-01	7.8685	10.4271
TCGA-CV-7415-01	6.1664	10.8753
TCGA-HD-A634-01	10.7705	7.2012
TCGA-D6-A6EO-01	8.5702	10.3975
TCGA-CN-A497-01	7.1904	11.1173
TCGA-CN-6011-01	5.4876	10.5615
TCGA-CQ-5327-01	6.5027	10.5109
TCGA-CN-A641-01	9.1581	9.3666
TCGA-CX-7082-01	6.8062	11.0345
TCGA-CX-A4AQ-01	8.1607	13.1087
TCGA-CR-7386-01	5.0063	11.5641
TCGA-CV-7430-01	5.9153	11.3707
TCGA-QK-AA3K-01	6.7153	10.6033
TCGA-BA-5559-01	6.4795	11.6752
TCGA-CV-5439-01	6.7257	11.172
TCGA-CV-7424-01	7.6817	10.407
TCGA-CQ-7068-01	7.3835	11.0913
TCGA-CN-6016-01	5.3764	10.2342
TCGA-CQ-6229-01	6.4172	10.5742
TCGA-CV-6956-01	7.0806	11.2767
TCGA-HD-7917-01	6.7567	11.2905
TCGA-D6-A4Z9-01	7.5374	11.2621
TCGA-CR-7364-01	6.5686	12.1467
TCGA-CV-6937-01	6.0768	10.339
TCGA-BB-7861-01	6.6275	12.3485
TCGA-BB-7864-01	6.9384	8.182
TCGA-CR-7401-01	6.025	9.7662
TCGA-F7-8298-01	6.1814	12.1404
TCGA-CV-7248-01	6.45	10.0009
TCGA-CN-A499-01	8.1965	11.9415
TCGA-CV-A6JT-01	6.4999	10.1589
TCGA-CV-7432-01	6.9266	11.7768
TCGA-CN-A6V1-01	7.6135	10.0234
TCGA-HD-A633-01	8.174	11.2381
TCGA-MZ-A6I9-01	7.669	8.3902
TCGA-CQ-5325-01	6.3593	11.3396
TCGA-CV-6935-01	6.452	9.8048
TCGA-CN-6992-01	6.4896	9.7256
TCGA-QK-A6VC-01	7.2108	13.9671
TCGA-T3-A92M-01	6.8264	10.6797
TCGA-CV-5430-01	6.4461	11.8079
TCGA-BA-A8YP-01	7.8544	10.9677
TCGA-IQ-7631-01	6.5422	8.4922
TCGA-BA-A6DI-01	8.1559	11.2403
TCGA-CR-7391-01	6.0292	10.2027
TCGA-CQ-6219-01	6.7483	10.1528
TCGA-CV-A465-01	8.3661	9.9508
TCGA-CV-6959-01	5.7485	12.4414
TCGA-T2-A6X0-01	6.5845	10.9068
TCGA-CV-5435-01	5.7806	10.8582
